# Supplementary material for: Prophylactic PEG-rhG-CSF Reduces Febrile Neutropenia in Pediatric Hematological Malignancies Compared with Daily rhG-CSF
Source: Cancers (Basel). 2026 Jul 9;18(14):2214. doi: 10.3390/cancers18142214 (PMC13406966; doi:10.3390/cancers18142214)
Supplement: Supplementary file 1 [file cancers-18-02214-s001.zip]

Archive with 3 entries (3 files):
- cancers-4406888-File S1CONSORT.pdf
- cancers-4406888-File S2.pdf
- cancers-4406888-Table S1.pdf
